# Supplementary material for: Assessment of Mycotoxin Exposure and Associated Risk in Pregnant Dutch Women: The Human Biomonitoring Approach
Source: Toxins (Basel). 2024 Jun 18;16(6):278. doi: 10.3390/toxins16060278 (PMC11209130; doi:10.3390/toxins16060278)
Supplement: Supplementary file 1 [file toxins-16-00278-s001.zip]

Archive with 1 entries (1 files):
- toxins-3039537-supplementary.xlsx
