# Supplementary material for: Assessment of Mycotoxin Exposure and Associated Risk in Pregnant Dutch Women: The Human Biomonitoring Approach
Source: Toxins (Basel). 2024 Jun 18;16(6):278. doi: 10.3390/toxins16060278 (PMC11209130; doi:10.3390/toxins16060278)
Supplement: Supplementary file 1 [file toxins-16-00278-s001.zip › toxins-3039537-supplementary.xlsx]

## Sheet: LC-MS MS methods
Aflatoxin M1		LC conditions:								Gradient:				MS/MS detection parameters (ESI positive) settings for Waters Xevo TQS with ESI interface										Tune parameter	Settings Xevo TQ-S
		Analytical column: Acquity UPLC HSS T3, 1.8 µm, 2.1 x 100 mm (Waters)								Time (min)	%A	%B												Ionization mode	ESI positive
		Mobile phase A: water: formic acid (100:0.1) (v:v:v %), 1mM ammonium formate								0	90	10		Analyte	RT (min)	Q1 (m/z)	Q3 (m/z)	Capillary (V)	Cone (V)	CE (V)				Capillary voltage	2.5 kV
		Mobile phase B: methanol:formic acid (100:0.1) (v:v %), 1mM ammonium formate								1	90	10		Aflatoxin M1 (qn)	6.4	328.9	272.9	0.5	60	25				Cone voltage	30 V
		Injector Temperature:	10 °C							4	50	50		Aflatoxin M1 (ql)	6.4	328.9	229	0.5	60	30				Source temperature	150°C
		Colum Temperature:	40 °C							10	35	65		13C17-Aflatoxin M1	6.4	346.1	288.1	0.5	60	25				Desolvation temperature	500°C
		Injection volume:	10 µL							15	20	80												Cone gas flow	150 L/hr
		Flow rate:	0.3 mL/min							16	20	80												Desolvation gas flow	1000 L/hr
										16.1	90	10												CID gas, pressure	Argon; 4,3 10-3 mbar
										20	90	10												Solvent discard	0-2 and 12-14 min
Ochratoxin A		LC conditions:								Gradient:				MS/MS detection parameters (ESI positive) settings for Waters Xevo TQS with ESI interface										Tune parameter	Settings Xevo TQ-S
		Analytical column: Acquity BEH C18, 1.8 µm, 2.1 x 100 mm (Waters)								Time (min)	%A	%B												Ionization mode	ESI positive
		Mobile phase A: 0.1% acetic acid in water								0	90	10		Analyte	RT (min)	Q1 (m/z)	Q3 (m/z)	Capillary (V)	Cone (V)	CE (V)				Capillary voltage	2.5 kV
		Mobile phase B: 0.1% acetic acid in 95% acetonitrile								1	90	10		Ochrtaoxin A (qn)	4.6	404	239	2500	20	25				Cone voltage	30 V
		Injector Temperature:	10 °C							6	0	100		Ochratoxin A (ql1)	4.6	404	358.2	2500	20	16				Source temperature	150°C
		Colum Temperature:	40 °C							7.7	0	100		Ochratoxin A (ql2)	4.6	404	102	2500	20	45				Desolvation temperature	500°C
		Injection volume:	10 µL							8	90	10		13C20-Ochratoxin A	4.6	424	250	2500	20	25				Cone gas flow	150 L/hr
		Flow rate:	0.4 mL/min							8.5	90	10												Desolvation gas flow	1000 L/hr
																								CID gas, pressure	Argon; 4,3 10-3 mbar
																								Solvent discard	0-2 and 12-14 min
Fumonisin B1		LC conditions:								Gradient:				MS/MS detection parameters (ESI positive) settings for Sciex QTRAP 6500 Esi interface										Tune parameter	Settings QTRAP 6500
		Analytical column: Acquity UPLC HSS T3, 1.8 µm, 2.1 x 100 mm (Waters)								Time (min)	%A	%B												Ionisation mode	ESI positive
		Mobile phase A: water: 0,05% formic acid in water (500:0,250) (v:v: %)								0	60	40		Analyte	RT (min)	Q1 (m/z)	Q3 (m/z)	Dwell (msec)	DP (V)	EP (V)	CE (V)	CXP (V)		Scan type	MRM
		Mobile phase B: 0,05% formic acid in methanol (500:0,250) (v:v: %)								1	60	40		Fumonisin B1 (qn)	5.4	722.5	334.4	50	40	10	57	4		Scheduled MRM	No
		Injector Temperature:	10 °C							8	5	95		Fumonisin B1 (ql)	5.4	722.5	352.3	50	40	10	55	12		Dwell time	50 ms
		Colum Temperature:	40 °C							10	5	95		13C34 Fumonisin B1	5.4	756.5	356.4	50	40	10	57	4		Resolution Q1	unit
		Injection volume:	40 µl							10.5	60	40												Resolution Q3	unit
		Flow rate:	0.4 mL/min							12	60	40												Settling time	20 msec
																								MR pause	5 msec
																								Curtain gas (CUR)	35
																								Collision gas (CAD)	Medium
																								IonSpray Voltage (IS)	4000 V
																								Temperature (TEM)	400 °C
																								Ion Source Gas 1 (GS1)	50
																								Ion Source Gas 2 (GS2)	50
Deoxynivalenol		LC conditions:								Gradient:				MS/MS detection parameters (ESI negative) settings for Sciex QTRAP 6500 Esi interface										Tune parameter	Settings QTRAP 6500
and DON species		Analytical column: Ultra Aqueous C18 3 µm 100x2,1 mm (Restek)								Time (min)	%A	%B												Ionisation mode	ESI positive
		Mobile phase A: 1 mM ammonium formate/1% formic acid in water								0	100	0		Analyte	RT (min)	Q1 (m/z)	Q3 (m/z)	DP (V)	EP (V)	CE (V)	CXP (V)			Scan type	MRM
		Mobile phase B: 1 mM ammonium formate/1% formic acid in 95% methanol								1	100	0		DON (qn)	4.8	297	249	30	10	15	15			Scheduled MRM	No
		Injector Temperature:	10 °C							7	5	95		DON (ql)	4.8	297	231	30	10	17	15			Dwell time	5 ms
		Colum Temperature:	35 °C							9	5	95		DOM-1 (qn)	5.5	281	233	10	10	15	22			Resolution Q1	unit
		Injection volume:	25 µl							9.5	100	0		DOM-1 (ql)	5.5	281	215	10	10	17	24			Resolution Q3	unit
		Flow rate:	0.4 mL/min							12	100	0		13C15DON	4.8	312.2	263	30	10	15	15			Settling time	0 msec
																								MR pause	5 msec
																								Curtain gas (CUR)	40
																								Collision gas (CAD)	Medium
																								IonSpray Voltage (IS)	4000 V
																								Temperature (TEM)	400 °C
																								Ion Source Gas 1 (GS1)	50
																								Ion Source Gas 2 (GS2)	50
Zearalenon		LC conditions:								Gradient:				MS/MS detection parameters (ESI negative) settings for Sciex QTRAP 6500 Esi interface										Tune parameter	Settings QTRAP 6500
and ZEN spieces		Analytical column: Acquity HSS T3, 1.8 um, 2.1 x 100 mm (Waters)								Time (min)	%A	%B												Ionisation mode	ESI negative
		Mobile phase A: 2 mM ammonium formate/0.05% formic acid in water								0	100	0		Analyte	RT (min)	Q1 (m/z)	Q3 (m/z)	DP (V)	EP (V)	CE (V)	CXP (V)			Scan type	MRM
		Mobile phase B: 2 mM ammonium formate/0.05% formic acid in 95% Acetonitrile								1	100	0		ZEN_1	6.2	317.1	175	-175	-10	-32	-15			Scheduled MRM	No
		Injector Temperature:	10 °C							7	5	95		ZEN_2	6.2	317.1	131.1	-175	-10	-36	-11			Dwell time	5 ms
		Colum Temperature:	40 °C							9	5	95		α-ZEL_1	5.8	319.2	160	-110	-10	-41	-13			Resolution Q1	unit
		Injection volume:	25 µl							9.5	100	0		α-ZEL_2	5.8	319.2	130	-110	-10	-47	-20			Resolution Q3	unit
		Flow rate:	0.4 mL/min							12	100	0		ß-ZEL_1	5.6	319.3	160	-110	-10	-41	-13			Settling time	0 msec
														ß-ZEL_2	5.6	319.3	130	-110	-10	-47	-20			MR pause	5 msec
														13C18-ZEN	6.2	335.2	185.1	-175	-10	-32	-15			Curtain gas (CUR)	40
														α-ZEL-d7	5.8	326.2	162.1	-110	-10	-41	-13			Collision gas (CAD)	Medium
														ß-ZEL-d7	5.6	326.2	162.1	-110	-10	-41	-13			IonSpray Voltage (IS)	-4500 V
														ZAN-1	6.2	319.1	275.15	-60	-10	-30	-10			Temperature (TEM)	400 °C
														ZAN_2	6.2	319.1	205.15	-60	-10	-30	-10			Ion Source Gas 1 (GS1)	50
																								Ion Source Gas 2 (GS2)	50
